# Supplementary material for: Phototoxicity of Half-Sandwich Rhodium(III) Complexes with Anthracene and Biphenyl Substituents toward Mammalian Cancer Cells and Multicellular Tumor Spheroids
Source: J Med Chem. 2025 Sep 18;68(19):20360–76. doi: 10.1021/acs.jmedchem.5c01406 (PMC12516717; doi:10.1021/acs.jmedchem.5c01406)
Supplement: Supplementary file 1 [file jm5c01406_si_001.csv]

		IC50 (µM)
Compound	SMILES	MDA-MB-231	HCT116	A2780	A549
Complex 1	F[P-](F)(F)(F)(F)F.Cc3[c-](c1ccc(cc1)c2ccccc2)c(C)c(C)c3C.[Cl-][Ir+3]6n1ccccc1c5n(/N=C/c3c4ccccc4cc2ccccc23)c(nn56)c7ccccn7	18±6	9.1±0.7	13.5±0.5	12.4±0.6
Complex 2	F[P-](F)(F)(F)(F)F.Cc1[c-](C)c(C)c(C)c1C.[Cl-][Ir+3]5n1ccccc1c6n(/N=C/c3c4ccccc4cc2ccccc23)c(nn56)c7ccccn7	49±2	26±2	25±3	21.1±0.2
Complex 3	F[P-](F)(F)(F)(F)F.Cc3[c-](c1ccc(cc1)c2ccccc2)c(C)c(C)c3C.[Cl-][Ir+3]3n1ccccc1c2n(N)c(nn23)c4ccccn4	89±9	50.5±0.9	22±5	83±14
Ligand L1	C(=N/n2c(nnc2c1ccccn1)c3ccccn3)\c4c6ccccc6cc5ccccc45	25±2	9±2	2.90±0.03	4.1±0.2
anthracene-9-carbaldehyde (AC)	O=Cc2c3ccccc3cc1ccccc12
